# Supplementary material for: Activity-dependent isomerization of Kv4.2 by Pin1 regulates cognitive flexibility
Source: Nat Commun. 2020 Mar 26;11:1567. doi: 10.1038/s41467-020-15390-x (PMC7099064; doi:10.1038/s41467-020-15390-x)
Supplement: Supplementary file 4 — source data [file 41467_2020_15390_MOESM4_ESM.xlsx]

## Sheet: Fig. 1
100	34.3884	27.7834					2.51916	12.6508	39.8314	-0.13842				100	164.081	55.8278	65.9124	245.255				100	215.496	148.94			100	108.026
100	22.5037	50.8242					1.23791	11.1517	46.4243	-0.07324				100	113.861	47.4704	30.0787	99.8911				100	164.429	100.912			100	115.725
100	45.6234	64.0239					2.59179	8.17557	29.3386	0.26334				100	71.5446	43.9421	51.9695	96.9809				100	177.272	116.415			100	104.078
							4.24152	8.15511	33.1598	0.23495												100	145.156	102.827			100	76.11
WT	R68,69A	W34A												WT	T602A	T607A	T602, 7A	S616A
							pT602	pT607	pT602/7	pS616												GST	GST-Pin1	GST-Pin1C113S			GST after PP	GST-Pin1 after PP
100	0	WT												100	0	WT						100	0	GST			100	0	GST after PP
34.1718	6.67495	R68,69A	p=0.01013				2.6476	0.61559	pT602					116.495	26.7454	T602A	p=0.60025					175.588	14.8496	GST-Pin1	p=0.01465		100.985	8.63703	GST-Pin1 after PP		p=0.91645
47.5438	10.5895	W24A	p=0.03842				10.0333	1.12104	pT607	p=0.00118				49.0801	3.52425	T607A	p=0.00476					117.273	11.1052	GST-Pin1C113S	p=0.21769
							37.1885	3.76537	pT602/7	p=0.00045353				49.3202	10.4288	T602, 7A	p=0.03983
Mean	SEM						0.07166	0.10349	pS616					147.376	48.9468	S616A	p=0.4352
							Mean	SEM						Mean	SEM							Mean	SEM			Mean	SEM
Fig. 1c
							Fig. 1e							Fig. 1f								Fig. 1k

## Sheet: Fig. 2
111.682	97.845		121.147	138.874				100.372	101.349		106.565	174.782				100.372	109.403		106.565	172.808				100	177.683						8.40493	6.08583		11.9275	13.8423
88.318	88.056		78.854	105.616				99.628	106.414		93.435	166.852				99.628	106.059		93.435					100	137.488						10.8205	5.09893		10.029	11.6795
92.134	83.73		75.967	178.88				97.035	91.538		94.458	165.554				97.035	120.877		94.458	190.597				84.808	131.285						11.1852	3.09717		11.4226	7.71967
107.866	98.087		124.033	129.958				102.965	90.542		105.542	190.382				102.965	109.998		105.542	252.851				77.413	208.932
100	116.429		100	166.122																				137.774	166.68
																															pT602	pT607		pT602	pT607
pT602	pT602		pT607	pT607				pT602	pT602		pT607	pT607				pT602	pT602		pT607	pT607											ctl	ctl		PTZ	PTZ
ctl	EE		ctl	EE				ctl	KA		ctl	KA				ctl	PTZ		ctl	PTZ				ctl	PTZ
100	4.454	ctl	pT602					100	1.22	ctl	pT602					100	1.22	ctl	pT602					100	10.4111	ctl					10.1966	0.61973	pT602	ctl
96.829	5.636	EE	pT602	p=0.67062				97.461	3.854	KA	pT602	p=0.55305				111.584	3.217	PTZ	pT602	p=0.01509				164.414	14.1167	PTZ	p=0.00629				5.10454	0.71045	pT607	ctl
100	10.123	ctl	pT607					100	3.508	ctl	pT607					100	3.508	ctl	pT607												11.1813	0.40516	pT602	PTZ	p=0.23188
143.89	13.044	EE	pT607	p=0.02889				174.39	5.707	KA	pT607	p=0.0000317				205.419	24.266	PTZ	pT607	p=0.00381											10.7821	1.30224	pT607	PTZ	p=0.00869
Mean	SEM							Mean	SEM							Mean	SEM							Mean	SEM						Mean	SEM
Fig. 2a								Fig. 2b								Fig. 2c								Fig. 2d							Fig. 2e

## Sheet: Fig. 3
81.444	214.835	68.243			75.171	292.999	18.626				70.363	179.468						109.566	607.927					102.048	494.055					120.917	153.83	118.577				119.386	216.122	239.611
118.556	295.576	45.739			124.83	340.138	32.937				129.637	134.596						122.661	599.638					97.952	230.797					79.083	175.525	95.38				80.614	136.117	113.624
82.578	207.673	44.452			89.047	232.394	48.993				134.301	155.138						82.68	491.582					44.82	384.875					114.847	154.896	135.081				38.734	118.538	125.358
117.422					110.952						65.699	98.082						85.092	318.957					155.18						85.153	177.917	130.757				161.266	234.151	125.872
115.16	164.817	40.749			112.834	161.117	30.866				100	130.596						44.82	276.746					92.903	420.469											67.15	144.578	110.973
84.839					87.165						100	128.768						155.18	389.887					107.097	396.475											132.85	297.943	235.026
100.23	248.825				97.658	233.784												90.042	374.386											ctl	PTZ	SB203580/PTZ				100	284.099	236.26
99.77	235.412	58.894			102.344	216.169	30.784				ctl	EE						109.958	337.765					ctl	PTZ
102.576		41.553			104.787		14.617											ctl	KA																	ctl	PTZ	SL327/PTZ
97.434					95.213
97.469	237.318	58.2			111.535	203.037	33.365																							100	10.472	ctl
103.29	207.243	50.283			79.02	209.49	30.185				100	11.7045	ctl					100	11.5071	ctl				100	14.3744	ctl				165.542	6.476	PTZ	p=0.00179			100	15.7488	ctl
99.241					109.444						137.775	11.1924	EE	p=0.04187				424.611	44.925	KA	p=0.00000625134			385.334	43.0469	PTZ	p=0.0000793468			119.949	8.904	SB203580/PTZ	p=0.19688			204.507	27.4895	PTZ	p=0.00636
119.381	395.773	60.024			117.394	295.59	35.819																													169.532	23.9372	SL327/PTZ	p=0.03193
80.619					82.606
											Mean	SEM						Mean	SEM					Mean	SEM					Mean	SEM					Mean	SEM
pT602	pT602	pT602			pT607	pT607	pT607
ctl	p38	p38 agf			ctl	p38	p38 agf
																														Fig. 3f						Fig. 3g
											Fig. 3c							Fig. 3d						Fig. 3e
100	3.476	ctl			100	3.859	ctl
245.275	22.24	p38	p=0.0000000336122		242.746	18.65	p38	p=0.00000000327465
52.015	3.225	p38 agf	p=0.00000000435296		30.688	3.287	p38 agf	p=0.0000000000232145
Mean	SEM				Mean	SEM
Fig. 3a

## Sheet: Fig. 4
83.475	41.284	63.45	130.9				86.224	51.736	103.145					100	69.946	139.166	122.772				100	166.867	43.106	64.386				100	142.297	46.9621	58.8235				100	56.655	100.391	150.652
116.525	51.133	59.24	136.775				113.776	57.774	78.579					100	53.2534	113.893	148.762				100	161.682	45.724	45.639				100	128.832	42.2133	24.2905				100	72.012	100.176	92.362
100	55.811	86.992	193.653					76.793	100.655					100	34.1624	73.1061	31.7178				100	177.683	31.107	59.135				100	152.353	9.1848	10.753				100	72.534	131.498	118.653
116.987	61.513	60.015	28.325				120.517	83.947	110.605					100	73.8616	95.9525	82.9548				100	137.488	71.886					100	174.457	2.34823	9.47784
83.013	43.614	50.621	58.405				79.483	47.649	75.36					100	106.955	145.304	262.644																		WT/ctl	WT/PTZ	Kv4.2TA/ctl	Kv4.2TA/PTZ
														100	92.4257	70.0102	112.1				WT/ctl	WT/PTZ	Kv4.2TA/ctl	Kv4.2TA/PTZ				WT/ctl	WT/PTZ	Kv4.2TA/ctl	Kv4.2TA/PTZ
							ctl	ptz	juglone/ptz
ctl	ptz	sl327/ptz	sb203580/ptz											GFP	GFP/AMPA	Pin1C113S	Pin1C113S/AMPA
																					100	0	WT/ctl					100	0	WT/ctl					100	0	WT/ctl
							100	10.089	ctl												160.93	8.49509	WT/PTZ	p=0.00558				149.485	9.61795	WT/PTZ	p=0.01423				67.0667	5.20822	WT/PTZ	p=0.02411
100	7.49424	ctl					63.5797	7.13153	ptz	p=0.01895				100	0	GFP					47.9559	8.58796	Kv4.2TA/ctl	p=0.00902				25.1771	11.3348	Kvv4.2TA/ctl	p=0.00708				110.688	10.4049	Kvv4.2TA/ctl	p=0.41231
50.6709	3.75557	ptz	p=0.000368				93.6687	7.02989	juglone/ptz	p=0.61171				71.7674	10.692	GFP/AMPA	p=0.04595				56.3867	5.58344	Kv4.2TA/PTZ	p=0.19243				25.8362	11.4951	Kv4.2TA/PTZ	p=0.9261				120.556	16.8538	Kv4.2TA/PTZ	p=0.67422
64.0632	6.10923	sl327/ptz	p=0.0059											106.239	13.1466	Pin1C113S
109.612	29.5664	sb203580/ptz	p=0.76073											126.825	31.6919	Pin1C113S/AMPA	p=0.41842
							Mean	SEM																				Mean	SEM						Mean	SEM
																					Mean	SEM
Mean	SEM													Mean	SEM
																												Fig. 4e							Fig. 4f
							Fig. 4b														Fig. 4d
Fig. 4a														Fig. 4c

## Sheet: Fig. 5
																															63.0807	1479.65	129.435	206.178	120.344	77.0639	55.8333	180.33
	IV input-output firing frequency pharmacology-WT									IV input-output firing frequency WT vs Kv4.2TA									IV input-output firing frequency PiB vs vehicle Kv4.2TA												99.8259	1368.68	91.6158	216.324	90.7526	79.2195	89.4684	260.165
	Two-Way ANOVA									Two-Way ANOVA									Two-Way ANOVA												147.886	1334.88	90.409	231.748	111.36	66.0918	115.225	179.868
	Figure 5b									Figure 5d									Figure 5f												89.2083		88.5404		77.5438		139.473
																															pP38	pP38	pERK	pERK	pT602	pT602	pT607	pT607
	ANOVA table	SS (Type III)	DF	MS	F (DFn, DFd)	P value				ANOVA table	SS (Type III)	DF	MS	F (DFn, DFd)	P value				ANOVA table	SS (Type III)	DF	MS	F (DFn, DFd)	P value
	Interaction	465.4	12	38.79	F (12, 190) = 1.29	P=0.2269				Interaction	517.6	4	129.4	F (4, 215) = 4.656	P=0.0013				Interaction	148.5	4	37.14	F (4, 140) = 0.8273	P=0.5099							ctl	slicing	ctl	slicing	ctl	slicing	ctl	slicing
	Row Factor	6616	4	1654	F (4, 190) = 55.03	P<0.0001				Row Factor	6021	4	1505	F (4, 215) = 54.16	P<0.0001				Row Factor	1195	4	298.6	F (4, 140) = 6.653	P<0.0001
	Column Factor	765.9	3	255.3	F (3, 190) = 8.493	P<0.0001				Column Factor	749	1	749	F (1, 215) = 26.95	P<0.0001				Column Factor	314.3	1	314.3	F (1, 140) = 7.002	P=0.0091
	Residual	5711	190	30.06						Residual	5975	215	27.79						Residual	6284	140	44.89									100	17.7307	Ctl
																															1394.41	43.7262	Slicing	p=6.889E-7
																															100	9.83197	Ctl
	Sidak's multiple comparisons									Sidak's multiple comparisons									Sidak's multiple comparisons												218.083	7.4335	Slicing	p=00029
	0 pA																														--	--
	vehicle vs. Pib (4uM)	0	-5.001 to 5.001	No	ns	>0.9999				WT vs. Kv4.2TA									vehicle vs. PiB Kv4.2TA												100	9.71563	Ctl
	vehicle vs. AmmTX3 (250nM)+Pib(4uM)	0	-6.01 to 6.01	No	ns	>0.9999				0 pA	0.1271	-3.955 to 4.21	No	ns	>0.9999				0 pA	-0.04786	-6.433 to 6.337	No	ns	>0.9999							74.1251	4.06454	Slicing	p=0.0834
	vehicle vs. AmmTX3 (250nM)	-0.25	-6.004 to 5.504	No	ns	0.9992				50 pA	0.5723	-3.51 to 4.655	No	ns	0.9982				50 pA	-4.274	-10.66 to 2.111	No	ns	0.3535							100	17.9154	Ctl
										100 pA	3.548	-0.5347 to 7.63	No	ns	0.1203				100 pA	-5.811	-12.2 to 0.5743	No	ns	0.0922							206.788	26.6891	Slicing	p=0.0179
	50 pA									150 pA	6.122	2.039 to 10.2	Yes	***	0.0007				150 pA	-2.627	-9.012 to 3.758	No	ns	0.8143
	vehicle vs. Pib (4uM)	1.707	-3.293 to 6.708	No	ns	0.7569				200 pA	7.917	3.835 to 12	Yes	****	<0.0001				200 pA	-1.748	-8.133 to 4.637	No	ns	0.9609
	vehicle vs. AmmTX3 (250nM)+Pib(4uM)	0.7843	-5.226 to 6.794	No	ns	0.9802
	vehicle vs. AmmTX3 (250nM)	-2.674	-8.429 to 3.08	No	ns	0.5549																									Mean	SEM
	100 pA
	vehicle vs. Pib (4uM)	5.089	0.08796 to 10.09	Yes	*	0.045																									Fig. 5e
	vehicle vs. AmmTX3 (250nM)+Pib(4uM)	0.235	-5.775 to 6.245	No	ns	0.9994
	vehicle vs. AmmTX3 (250nM)	-1.485	-7.239 to 4.269	No	ns	0.8741
	150 pA
	vehicle vs. Pib (4uM)	6.269	1.268 to 11.27	Yes	**	0.0095
	vehicle vs. AmmTX3 (250nM)+Pib(4uM)	-3.384	-9.394 to 2.626	No	ns	0.4026
	vehicle vs. AmmTX3 (250nM)	-0.2761	-6.03 to 5.478	No	ns	0.999
	200 pA
	vehicle vs. Pib (4uM)	6.594	1.594 to 11.6	Yes	**	0.0059
	vehicle vs. AmmTX3 (250nM)+Pib(4uM)	-2.359	-8.369 to 3.651	No	ns	0.6745
	vehicle vs. AmmTX3 (250nM)	0.4259	-5.328 to 6.18	No	ns	0.9962
	Raw data	IV firing frequncy pharmacology WT Figure 5b
															Raw data	IV firing frequncy WT vs. Kv4.2TA Figure 5d														Raw data	IV firing frequncy vehicle vs. PiB Kv4.2TA Figure 5f
Vehicle						PiB (4uM)							WT							Kv4.2TA								Vehicle							PiB (4uM)
current step	0	50	100	150	200		0	50	100	150	200		current step	0	50	100	150	200			0	50	100	150	200			current step	0	50	100	150	200		0	50	100	150	200
	0	14.33	21.33	22.33	24		0	0	1	1.66	2.66			0	3.67	15.3	22.7	28			0	0	3	16.7	18.67				0	1	1	1	1		0	6.33	7	3	4.33
	0	0	3.66	11	15		0	1	5.33	7.33	11.33			0	0.33	11	18.67	19.7			0	1	3.33	3.33	2.33				0	0	2.33	5.33	7		0	0	0	0.33	1
	0	0	1	2.66	3		0	0	2.66	7.66	13			0	0	0.33	7	13.7			0	0	6.33	7	7.33				0	0	6	10.67	17.33		0	0	1	2	2.33
	0	0	0	5	10.33		0	0	0	1	1			0	0	1.33	4.67	8			0	0	1	12.33	13				0	0	1	3	3.67		0	0	0	1	1
	0	4.33	21.66	27.33	34.33		0	0	0	1	2.66			0	0	8.33	15.67	19			0	0	1	9.67	15.33				0	0	1.33	3.33	3		0	12.67	20.67	7	6.33
	0	1.33	15	21.33	24.66		0	0	3	12.67	18			0	0	0.67	9	12.7			0	0	3.33	4.67	3.33				0	2.33	9.67	16.33	18		0.67	18	26.3333	30.33	32.66
	0	0	2	7.66	8.33		0	0	12	20.67	25			0	0	8.7	13.3	15.7			0	0	0	7.67	5.66				0	0	0.67	1.33	1.67		0	18.33	25.3333	29	31.33
	0	0.33	2.33	9.33	14.33		0	0	4	6	10			0	0	1	6	8			0	0	6.67	1.67	3.66				0	0	0	1	1		0	6.33	15.3333	18	18
	0	0	2.33	5	6.33		0	0	2.67	7.67	16			0	0	1	3.33	5.7			0	0	1	12.67	13				0	0	0.33	1.67	2.33		0	1.67	11	11.33	16.67
	0	1.33	20	25	28.33		0	0	2.67	12	15.66			2	4	12	18.3	21			0	0	0	4	6.67				0	0	1	1.33	2.33		0	0	0	0.33	3.33
	0	0	1.33	11.66	20.66		0	0	0	0	3.66			0	1.3	21	27	29.3			0	0	0	1.33	2				0	0.67	2.33	3.67	4		0	0	1	1	1
	0	2	9.66	10.33	14.33		0	0	2	6.33	9			0	0	9.7	14.3	16.7			0	0	0.33	2.66	2.66				0	0	0.33	1	2		0	0	0	1	1
	0	0	4.66	14.33	20.33		0	0	0	1	2			0	11	21	26.3	28			0	1	4.33	4.66	4				0	0	1	5.67	10.67		0	0	0	0	1
	0	1.33	4.33	6.33	8.33									0	0	3.7	14.3	18			0	0	0.33	1.33	2				0	0	0.33	1	1.67		0	0	1.67	3.33	3.67
														0	0	3	13	21.3			0	2.66	14.66	18.33	21.33				0	0	2.67	11.67	18.67
														0	0	1	8.33	16.33			0	10.33	20.33	24	26				0	0	2	13	19
														0	0.66	6	14.33	18			0	6.33	17.33	20.66	23.33
AmmTX3 (500nM)						AmmTX3 +PiB								0	0	6.66	14.33	16			0	0.33	10	15.33	18.33
	0	50	100	150	200		0	50	100	150	200			0	1.66	12.33	16	15			0	0	0	2	4.66
	0	0	6.67	12.33	14		0	0	3	13	17			0	0	2.33	13.33	19			0	0	0	1	2.66
	0	4	9.66	11.66	13.33		0	0	2.67	13.33	17										0	0	0	4.66	5.66
	2	14.67	19.33	21.67	23		0	5	21.3333	29.3333	30										0	0	1.33	3.33	5.33
	0	1	4	7	9		0	0	3.33	9.67	8.67
	0	0	5	10	18		0	0	4.66667	14.6667	18.33
	0	0	5	12	18		0	2	15	20	23.33
	0	8	12.67	15	17.33		0	0	3	13.3333	18.33
	0	8	12	15	16.67

## Sheet: Fig. 6
	IA density WT vs. Kv4.2TA					IA inactivation tau WT vs Kv4.2TA					IA recovery from inactivation time constant (tau) WT vs Kv4.2TA
	Figure 6 e					Figure 6 f					Figure 6 h-i
	Welch's t-test (two-tailed)					Mann-Whitney test					Welch's t-test (two-tailed)
	P value	0.0171				P value	0.2703				P value	0.0038
	significance	*				significance	NS				significance	**
	test statistic	t=2.56				test statistic	U=79				test statistic	t=3.326
	d.o.f.	24.39									d.o.f.	18
	F,DFn,Dfd	2.297,14,13									F,DFn,Dfd	5.192,8,10
	D'Agostino & Pearson Normality test					D'Agostino & Pearson Normality test					D'Agostino & Pearson Normality test
		WT	Kv4.2TA				WT	Kv4.2				WT	Kv4.2
	K2	1.564	1.826			K2	23.79	21.49			K2	1.506	3.732
	P value	0.4575	0.4014			P value	<0.001	<0.001			P value	0.471	0.1547
	Passed Normality?	Yes	Yes			Passed Normailty	No	No			Passed Normailty	Yes	Yes
	Raw data					Raw data					Raw data
	WT	Kv4.2TA				WT	Kv4.2TA				WT	Kv4.2TA
	31.9256	34.6971				50.13	74.73				35.45	14.54
	20.7229	103.731				47.72	59.41				14.87	10.54
	74.6521	32.8882				76.74	57.76				33.27	20.78
	38.4733	102.035				70.2	75.45				73.63	13.47
	51.2327	32.4037				44.54	37.59				28.03	10.26
	34.8877	52.881				297.1	47.69				23.9	21.03
	62.3758	63.5862				80.21	61.75				62.17	13.7
	25.6862	31.6387				148.4	68.76				44.64	34.46
	71.7679	69.78				102.1	169.7				16.22	3.175
	43.8265	89.243				109.7	64.33					15.87
	38.1106	72.7743				33.94	38.44					3.089
	35.0619	47.2472				77.3	43.86
	30.2553	61.5371				52.69	46.99
	51.2483	69.5				58.21	53.47
		92.24					105.6
	Pharmacology
	IA density Pib+kinase inhibitors							IA inactivation tau PiB+kinase inhibitors
	Figure 6. b							Figure 6. c
	Ordinary One-Way ANOVA							Kruskal-Wallis test
	P value	0.0001						P value	0.0901
	significance	***						significance	NS
	test statistic	F=8.656						test statistic	6.489
	F(DFn,Dfd)	2.925(3,45)
	Dunnett's multiple comparisons							Kruskal-Wallis multiple comparisons
	comparison		P value	Significance				comparison		P value	Significance
	vehicle vs PiB		0.046	*				vehicle vs PiB		>0.9999	NS
	vehicle vs PD 98059		0.4568	NS				vehicle vs PD 98059		>0.9999	NS
	vehicle vs SB203580		0.009	**				vehicle vs SB203580		0.1412	NS
	D'Agostino & Pearson Normality test							D'Agostino & Pearson Normality test
		vehicle	PiB	PD98059	SB203580				vehicle	PiB	PD98059	SB203580
	K2	0.7693	0.3468	2.37	2.599			K2	17.22	11.07	11.12	3.005
	P value	0.6807	0.8408	0.3057	0.2727			P value	0.0002	0.004	0.0039	0.2225
	Passed Normality?	Yes	Yes	Yes	Yes			Passed Normality?	No	No	No	Yes
	vehicle	PiB (4uM)	PD98059 (20uM)	SB203580 (10uM)				vehicle	PiB (4uM)	PD98059 (20uM)	SB203580 (10uM)
	67.9378	78.8508	32.3008	48.772				214.7	98.76	54.96	16.36
	15.99	57.5946	26.4744	63.52				465.3	203.6	157	29.29
	44.28	51.7422	22.0012	37.89				103.4	102	198	111.6
	30.8967	66.7784	50.3749	76.8518				65.78	122	141	103.5
	68.66	45.0623	25.3813	46.3245				52.51	117.6	61.46	27.75
	52.01	66.11	40.1944	48.1248				71.6	63.09	54.29	18.61
	32.81	45.1979	37.8191	66.4309				144.9	97.52	83.92	96.01
	37.6855	64.5769	24.7401	89.1437				43.77	24.96	74.75	161.1
	13.12	42.0073	18.6613	49.7178				10.79	26.88	67.53	30.71
	44.8619	62.2	37.3379	91.4666				140.9	318.8	119.1	38.87
	63.4744	56.56	23.4422	37.3746				83.26	96.2	307.1	53.96
			51.6096					168.7	102.35	94.64	51.54
										121.6

## Sheet: Fig. 7
60	45.625	6.56667	13.425	8.3	5.75		60	33.45	24.4	24.9	8.45	6.55				18.6667	20.3333	17.5	43.5		25.1248	30.9484	19.9667	23.9601				28.0333	12.275	12.3667	7.8		10.875	7.9	13.35	4.65				13.3111	52.4126	21.6306	12.6456		10.5175	53.4224	25.3756	10.6845
33.675	19.1	16.975	8.6	9.625	7.65		60	12.35	12.4	10	4.775	6.775				8.51419	13.5225	22.8714	55.0918		9.33333	17.8333	28.3333	44.5				21.55	10.05	8.525	8.625		14.95	5.025	7.2	5.65				16	40.1667	24	19.8333		12.0603	46.7337	24.6231	16.5829
40.6667	59	15.2	5.55	10.125	4.175		24.5	33.05	16.725	9.375	5.75	8.525				11.1667	21	17.5	50.3333		15.5	19.6667	27.5	37.3333				31.2	9.05	6.175	4.85		9.76667	14.05	13.85	20.45				15.6406	38.6023	27.1215	18.6356		26.1667	40.6667	11.6667	21.5
45.15	30.6667	13.725	15.075	4.9	4.76667		60	60	35.45	8.1	11.925	4.925				12.3333	9.83333	26.5	51.3333		15.5259	20.3673	26.3773	37.7296				28.7	9.175	6.625	9.275		21.475	5.525	6	7.525				11.1481	48.4193	25.4576	14.975		10.6667	33.5	32.8333	23
15.6	18.65	16.2	31.325	6.8	8.525		41.225	9.1	7.975	13.7	6.1	5.375				19.6667	21.3333	20	39		14.8333	17.6667	18.8333	48.6667				30.925	10.3333	8.825	16.2		17.775	5.1	9.125	5.7				21.1667	41.1667	23.3333	14.3333		18.1818	45.1178	11.4478	25.2525
33.15	21.05	11.55	5.275	8.8	5.675		48.5	6.35	7.55	12.8333	5.25	4.3				18.3639	11.6861	20.2003	49.7496		14.6423	13.4775	12.1464	59.7338				47.55	6.55	5.9	6.05		22.35	7.525	8.75	4.2				16.6107	57.5503	10.7383	15.1007		17.3333	61.3333	11	10.3333
39.525	40.5	31.55	14.1	10.625	9.7											20.6667	22.8333	21.6667	34.8333		28.619	20.4659	18.3028	32.6123				28.75	8.45	5.5	8.275		25.025	7.925	4.7	9.225				30.0501	34.2237	11.3522	24.374
36.875	20.775	10.975	6.05	11.075	8.175		32.625	8.4	19.825	9.125	6.925	6.675				15.8598	15.025	16.8614	52.2538		21.0351	23.5392	14.3573	41.0684				44.65	41.5	11.175	5.975		28.7	9.175	7.575	6.625				14.3333	39.8333	23.6667	22.1667		17.1141	47.4832	16.9463	18.4564
36.1	20.825	23.975	8.775	11.675	5.175		24.45	20.075	12.05	7.275	6.525	12.025				10.5	18.3333	23.1667	48		20.1667	15.5	11.3333	53				12.325	7.725	5.625	7.95		20.45	5.45	12.925	5.7				15.6667	39	17.8333	27.5		12.6667	67.1667	6.16667	14
52.2	30.275	12.05	9.525	10.75	7.975		29.925	11.475	6.725	13.125	4.9	16.05				22.6289	17.3045	7.15474	52.9118		18.3639	24.374	30.5509	26.7112				9.5	7.05	17.4	12.95		15	5.9	6.25	6.275				8	54.3333	21.8333	15.8333		8.83333	59.1667	12.5	19.5
31.05	27.375	18.225	13.3	11.4	13.325		35.35	22.825	25.225	5.375	4.775	5.85				16.6667	29	20	34.3333									29.425	17.55	12.15	9.75		22.025	6.85	9.225	4.7				12.9784	29.7837	16.6389	40.599		4.83333	74.5	11.6667	9
38.8	13.3	15.2	13.075	6.075	8.3		60	49.5	28.825	25.475	16.375	24.35				13.5225	26.5442	22.7045	37.2287									25.375	29.25	15.45	13.45		15.85	7.375	11.175	6.95				17.1667	36.6667	17.5	28.6667		23.0384	40.2337	22.3706	14.3573
18.225	11.025	7.925	5.925	11.025	8.275		50.85	26.1	44	7.85	14.6	8.025																15.675	9.275	21.75	7.525		23.35	9.25	8.525	15.625				10	43	21.5	25.5		21	55.1667	8.83333	15
60	35.6	11.8	19.175	7.8	5.725		54.5	20.2	10	5	14.725	7.375				%NW	%NE	%SE	%SW		%NW	%NE	%SE	%SW				60	37.85	10.25	7.75									12.3333	30.8333	25	31.8333		7.83333	53.6667	16.5	22
60	50.1	26.825	18.175	19.925	15.45		58.15	15.625	9.8	20.875	30.675	9.25				WT					Kv4.2TA							29	15.575	7.8	7.6									14.8333	42	13.5	29.6667		6.84474	42.9048	41.2354	9.01503
																initial					initial							36.2	21.225	18.9	8.425
session1	session2	session3	session4	session5	session6		session1	session2	session3	session4	session5	session6																												%NW	%NE	%SE	%SW		%NW	%NE	%SE	%SW
WT							Kv4.2TA																					session1	session2	session3	session4		session1	session2	session3	session4				WT					Kv4.2TA
initial							initial																					WT					Kv4.2TA							reversal					reversal
																												reversal					reversal
																15.713	1.29267	18.3144	1.78064	%NW
40.0678	3.5449	45.7196	3.73042	Session 1												18.8958	1.67274	20.3839	1.57567	%NE
29.5911	3.63293	23.4643	4.25086	Session 2												19.6772	1.39468	20.7701	2.22268	%SE								29.9287	3.22902	19.0455	1.54626	Session 1								15.5358	1.27675	14.0779	1.73151	%NW
15.9161	1.78267	18.6393	3.07856	Session 3												45.7141	2.17916	40.5315	3.57897	%SW								15.8052	2.77556	7.46538	0.67976	Session 2								42.1974	2.00288	51.5044	3.03234	%NE
12.49	1.78009	12.3577	1.81055	Session 4																								10.901	1.27644	9.12692	0.81276	Session 1								19.4441	1.40599	18.0832	2.6798	%SE
9.92667	0.89265	10.125	1.92646	Session 5												Mean	SEM	Mean	SEM									8.90312	0.74175	7.94423	1.32397	Session 2								22.8227	1.91779	16.3344	1.45211	%SW
7.90944	0.80454	9.00357	1.43824	Session 6												WT		Kv4.2TA
																												Mean	SEM	Mean	SEM									Mean	SEM	Mean	SEM
Mean	SEM	Mean	SEM																									WT		Kv4.2TA										WT		Kv4.2TA
WT		Kv4.2TA
																Fig. 6c
																												Fig. 6d												Fig. 6f
Fig. 6a

## Sheet: Table1
	latency to AP WT vs Kv4.2TA					AP threshold WT vs Kv4.2TA					time to AP peak WT vs Kv4.2TA					AP amplitude WT vs Kv4.2TA					After-hyperpolarization amplitude WT vs Kv4.2TA					AP half-width WT vs Kv4.2TA					inter-spike intervalWT vs Kv4.2TA					Resting membrane potential WT vs Kv4.2TA					Input resistance WT vs Kv4.2TA					Whole-cell capacitance WT vs Kv4.2TA
	Table 1					Table 1					Table 1					Table 1					Table 1					Table 1					Table 1					Table 1					Table 1					Table 1
	Mann-Whitney test					Welch's t-test					Mann-Whitney test					Welch's t-test					Mann-Whitney test					Mann-Whitney test					Mann-Whitney test					Mann-Whitney test					Welch's test					Mann-Whitney test
	P value	0.5095				P value	0.5786				P value	0.4002				P value	0.7911				P value	0.0119				P value	0.1869				P value	0.0284				P value	0.6882				P value	0.8505				P value	0.9325
	significance	NS				significance	NS				significance	NS				significance	NS				significance	*				significance	NS				significance	*				significance	NS				significance	NS				significance	NS
	test statistic	U=222.5				test statistic	t=.5596				test statistic	U=214.5				test statistic	t=.2667				test statistic	U=142.5				test statistic	U=193.5				test statistic	U=156				test statistic	U=234				test statistic	t=.1896				test statistic	U=248
						df	42.99									df	37.96																								df	42.99
	D'Agostino & Pearson Normality test					D'Agostino & Pearson Normality test					D'Agostino & Pearson Normality test					D'Agostino & Pearson Normality test					D'Agostino & Pearson Normality test					D'Agostino & Pearson Normality test					D'Agostino & Pearson Normality test					D'Agostino & Pearson Normality test					D'Agostino & Pearson Normality test					D'Agostino & Pearson Normality test
		WT	Kv4.2TA				WT	Kv4.2TA				WT	Kv4.2TA				WT	Kv4.2TA				WT	Kv4.2TA				WT	Kv4.2TA				WT	Kv4.2TA				WT	Kv4.2TA				WT	Kv4.2TA				WT	Kv4.2TA
	K2	26.51	10.28			K2	1.131	1.254			K2	2.377	7.159			K2	1.62	5.538			K2	7.089	6.199			K2	10.98	5.549			K2	10.23	3.272			K2	12.67	2.09			K2	4.694	4.74			K2	25.66	12.54
	P value	<0.0001	0.0059			P value	0.5681	0.5343			P value	0.3047	0.0279			P value	0.4448	0.0627			P value	0.0289	0.0451			P value	0.0041	0.0624			P value	0.006	0.1948			P value	0.0018	0.3517			P value	0.0957	0.0935			P value	<0.0001	0.0019
	Passed Normailty	No	No			Passed Normailty	Yes	Yes			Passed Normailty	Yes	No			Passed Normailty	Yes	Yes			Passed Normailty	No	No			Passed Normailty	No	Yes			Passed Normailty	No	Yes			Passed Normailty	No	Yes			Passed Normailty	Yes	Yes			Passed Normailty	No	No
	Raw data
	WT	Kv4.2TA				Raw data					Raw date					Raw data					Raw data					Raw data					Raw data					raw data					raw data					raw data
	8.53	9.5				WT	Kv4.2TA				WT	Kv4.2TA				WT	Kv4.2TA				WT	Kv4.2TA				WT	Kv4.2TA				WT	Kv4.2TA				WT	Kv4.2TA				WT	Kv4.2TA				WT	Kv4.2TA
	5.6	1.9				-40.39	-41.96				0.7	0.57				82.4	84.61				-2.86	-2.98				1.26	1.09				4.07	7.24				-56	-63				137.9	157.5				14.92	18.87
	17.2	5.2				-38.02	-43.85				1	0.87				72.18	67.83				-1.53	-1.21				1.75	1.35				6.38	6.86				-56	-55				249.03	144.6				10.6	14.51
	2.6	10.2				-30.15	-47.73				1.3	0.66				59.45	85.02				-1.64	-3				1.98	1.15				28.68	12.98				-60	-67				219.8	195.5				19.5	26.31
	6.5	11.8				-30.61	-40.28				0.85	0.833				75.58	75.42				-4.85	0.58				1.5	1.4				10.24	7.48				-58	-60				189.1	175.7				16.5	20.82
	14	12.9				-40.89	-44.22				0.78	0.76				84.15	81.32				-4.26	-1.83				1.46	1.22				10.27	6.13				-58	-68.4				154.4	171.1				16.95	20.14
	10.8	8				-40.68	-42.27				0.77	1.5				87.36	75.59				-0.68	2.52				1.59	2.6				7.4	9.94				-64	-55.6				191.8	373.1				16.98	10.01
	19.71	12.4				-38.09	-40.01				0.85	0.9				82.18	81.83				0.28	-3.04				1.58	1.64				4.53	6.21				-57	-64				147.9	263.5				17.1	18.9
	7.16	11.9				-31.16	-26.64				1.21	0.97				59.55	70.92				5.08	-0.88				2.45	1.71				5.4	20.04				-61	-59				234.3	273.9				15.25	20.25
	8.6	6.7				-36.56	-37.6				0.73	0.77				90.95	84.04				-0.83	-5.8				1.49	1.3				6.29	8.63				-57	-62				175.4	157.3				23.35	13.64
	8.13	15.5				-35.19	-28.35				0.94	0.86				78.73	79.59				0.74	-1.29				1.64	1.4				8.22	9.2				-56	-55				184.3	213.1				34.76	14.48
	10.3	23.5				-40.2	-29.63				1.2	0.86				74.86	77.5				1.26	-4.85				2.1	1.43				6.7	37.98				-71	-57				270.2	141.5				22.04	22.78
	11.9	21.3				-31.01	-25.69				0.64	1.05				84.99	75.1033				-2.14	-8.46				1.28	1.88				10.24	26.73				-59	-55				330.5	181.4				14.1	24.58
	7.3	9.73				-31.04	-34.12				0.7	1				84.25	80.0367				5.3	-4.23				1.27	1.71				4.34	8.6				-57	-61				181.3	150.9				20.2	24.99
	19	7.97				-31.1	-36.99				0.9	1.18				54.13	58.37				1.68	2.16				1.4	2				16.3	30.88				-57	-56				346.1	221.9				13.81	37.93
	38.3	33.1				-27.07	-39.83				1	1.42				63	55.31				-12	-1.73				1.2	2.2				21.13	21.92				-58.5	-61				181.2	290				30.38	14.86
	11.7	15.48				-39.29	-37.84				0.8	0.81				79	84.5967				-3.87	-5.09				1.5	1.8				14.59	19.41				-60.7	-71				186.6	186.4				16.67	21.47
	7.37	8.08				-40.5	-36.5367				0.72	0.75				76.45	69.6467				-0.27	-6.53333				1.32667	1.315				22.5733	8.18				-63	-66				154.9	323.3				83	17.46
	7.04	4.08				-46.31	-36.4633				0.66	0.58				81.38	82.1				-0.99	-7.13				1.25333	1.15667				8.97667	10.59				-66	-60				192.633	294.2				15.54	13.42
	8.03	10.61				-38.82	-42.1033				1.1	0.833333				66.53	65.0233				-4.94	-1.55				1.55333	1.39333				11.8	23				-61	-59				243.933	255.067				12.54	12.41
	4.86	6.54				-37.04	-33.84				1	0.51				65.81	76.82				-2.15	-9.05				1.7	0.88				7.53333	26.3733				-60	-58				281.6	184.1				21.35	22.78
		20.62				-42.96	-34.9333				0.75	0.52				71.37	74.8233				-0.49	-16.3				1.36667	0.9				7.53333	29.9267				-60	-56				180.533	178.733				76.26	17.18
		15.86					-42.5833					0.65					72.3567					-4.17667					1.20667					12.9967					-65					123.4					21.17
		5.62					-33.87					0.733333					74.83					-13.09					0.923333					29.9267					-61					165.933					17.42
							-41.0667					0.57					84.28					-6.24667					1.09333					12.9967					-58					161.367					16.46
	Pharmacology		WT
	Latency to AP Pib+kinase inhibitors						AP threshold Pib+kinase inhibitors							time to AP peak Pib+kinase inhibitors						AP amplitude Pib+kinase inhibitors							After-hyperpolarization amplitude Pib+kinase inhibitors							AP half width Pib+kinase inhibitors							Inter-spike interval Pib+kinase inhibitors						Resting membrane potential Pib+kinase inhibitors
	Table 1						Table 1							Table 1						Table 1							Table 1							Table 1							Table 1						Table 1
	Kruskal-Wallis test						Kruskal-Wallis test							Kruskal-Wallis test						Kruskal-Wallis test							Kruskal-Wallis test							Kruskal-Wallis test							Kruskal-Wallis test						Kruskal-Wallis test
	P value	0.0192					P value	0.0306						P value	0.1443					P value	0.1443						P value	0.0124						P value	0.0056						P value	0.002					P value	0.1054
	significance	*					significance	*						significance	NS					significance	NS						significance	*						significance	**						significance	**					significance	NS
	test statistic	9.923					test statistic	8.906						test statistic	5.408					test statistic	5.408						test statistic	10.88						test statistic	12.58						test statistic	14.79					test statistic	6.132
	Dunnett's multiple comparisons						Dunnett's multiple comparisons							Dunnett's multiple comparisons						Dunnett's multiple comparisons							Dunnett's multiple comparisons							Dunnett's multiple comparisons							Dunnett's multiple comparisons						Dunnett's multiple comparisons
	comparison		P-value	Significance			comparison		P-value	Significance				comparison		P-value	Significance			comparison		P-value	Significance				comparison		P-value	Significance				comparison		P-value	Significance				comparison		P-value	Significance			comparison		P-value
	vehicle vs. PiB		0.1833	No			vehicle vs. PiB		>.9999	No				vehicle vs. PiB		>.9999	NS			vehicle vs. PiB		>.9999	NS				vehicle vs. PiB		0.8447	NS				vehicle vs. PiB		0.933	NS				vehicle vs. PiB		0.822	NS			vehicle vs. PiB		0.2439
	vehicle vs, PiB+AmmTX3		0.055	No			vehicle vs, PiB+AmmTX3		>.9999	No				vehicle vs, PiB+AmmTX3		0.2069	NS			vehicle vs, PiB+AmmTX3		0.2069	NS				vehicle vs, PiB+AmmTX3		>0.9999	NS				vehicle vs, PiB+AmmTX3		0.7567	NS				vehicle vs, PiB+AmmTX3		0.2328	NS			vehicle vs, PiB+AmmTX3		0.1743
	vehicle vs. AmmTX3		>.9999	No			vehicle vs. AmmTX3		0.0206	*				vehicle vs. AmmTX3		0.6986	NS			vehicle vs. AmmTX3		0.6986	NS				vehicle vs. AmmTX3		0.0679	NS				vehicle vs. AmmTX3		0.0349	*				vehicle vs. AmmTX3		0.0005	***			vehicle vs. AmmTX3		>0.9999
	D'Agostino & Pearson Normality test						D'Agostino & Pearson Normality test							D'Agostino & Pearson Normality test						D'Agostino & Pearson Normality test							D'Agostino & Pearson Normality test							D'Agostino & Pearson Normality test							D'Agostino & Pearson Normality test						D'Agostino & Pearson Normality test
		vehicle	PiB	PiB+AmmTX3	AmmTX3			vehicle	PiB	PiB+AmmTX3	AmmTX3				vehicle	PiB	PiB+AmmTX3	AmmTX3			vehicle	PiB	PiB+AmmTX3	AmmTX3				vehicle	PiB	PiB+AmmTX3	AmmTX3				vehicle	PiB	PiB+AmmTX3	AmmTX3				vehicle	PiB	PiB+AmmTX3	AmmTX3			vehicle	PiB
	K2	27.42	25.68	N/A	0.06145		K2	8.557	0.1696	N/A	2.188			K2	4.276	0.8151	N/A	0.5292		K2	4.276	0.8151	N/A	0.5292			K2	0.4134	1.18	N/A	6.37			K2	3.145	0.379	N/A	1.86			K2	4.045	6.936	N/A	7.965		K2	1.636	1.115
	P value	<0.0001	<0.0001	N/A	0.967		P value	0.0139	0.9187	N/A	0.3348			P value	0.1179	0.6653	N/A	0.7675		P value	0.1179	0.6653	N/A	0.7675			P value	0.8133	0.5542	N/A	0.0435			P value	0.2065	0.8299	N/A	0.3947			P value	0.1323	0.0312	N/A	0.0186		P value	0.4413	0.5728
	Passed Normality?	No	No	No	No		Passed Normality?	No	Yes	No	Yes			Passed Normality?	Yes	Yes	No	Yes		Passed Normality?	Yes	Yes	No	Yes			Passed Normality?	Yes	Yes	No	No			Passed Normality?	Yes	Yes	No	Yes			Passed Normality?	Yes	No	No	No		Passed Normality?	Yes	Yes
	raw data						raw data							raw data																				raw data							raw data						raw data
	vehicle	PiB (4uM)	PiB (4uM) + AmmTX3 (250nM)	AmmTX3 (250nM)			vehicle	PiB (4uM)	PiB (4uM) + AmmTX3 (250nM)	AmmTX3 (250nM)				vehicle	PiB (4uM)	PiB (4uM) + AmmTX3 (250nM)	AmmTX3 (250nM)			vehicle	PiB (4uM)	PiB (4uM) + AmmTX3 (250nM)	AmmTX3 (250nM)				vehicle	PiB (4uM)	PiB (4uM) + AmmTX3 (250nM)	AmmTX3 (250nM)				vehicle	PiB (4uM)	PiB (4uM) + AmmTX3 (250nM)	AmmTX3 (250nM)				vehicle	PiB (4uM)	PiB (4uM) + AmmTX3 (250nM)	AmmTX3 (250nM)			vehicle	PiB (4uM)	PiB (4uM) + AmmTX3 (250nM)
	6.5	5.26	12.645	6.33333			-33.1	-37.51	-25.01	-47				1.1	0.77	1.40667	0.86			67.8	74.17	62.1	86.9633				0.5	-9.19	6.93	-1.51333				2	1.22	2.86	1.68				9.66667	9.47	10.0167	36.6667			-59	-60	-62
	7.96667	2.725	16.1067	7.7			-38.02	-44.55	-42.9167	-40.72				0.75	0.75	0.753333	0.7			71.67	78.16	78.05	91.11				-7.55	-7.57	-6.79667	-4.39				1.29	1.2	1.29	1.56				11.3667	10	23.5	35.65			-62	-58	-66
	7.03333	5.2	8.7	3.56667			-33.6	-38.58	-40.6667	-48.2333				0.6	0.77	0.866667	0.633333			78.71	80.84	66.4567	88.3333				-12.26	-4.78	-5.02	4.19				1.06	1.36	1.56667	1.37				25.6	8.58	23.5	19.7			-64	-56	-61
	24.7333	8.29	4.78667	3.2			-23.77	-36.91	-36.64	-39.2				0.55	0.56	0.93	0.796667			67.89	81.11	66.47	86.7467				-19.75	-14.33	-0.89333	-2.91				0.99	1.01	1.61333	1.83				22.8833		12.47	35.6			-60	-59	-69
	5.73333	31.6	22.2067	5.6			-41.52	-33.81	-35.5233	-41.1				0.86	0.96	0.683333	0.88			61	72.27	66.13	90.3				-1.8	-19.07	-12.4133	-5.11667				1.97	1.25	1.12667	1.53				7	74.3	27.0733	41.8667			-60	-68	-56
	4.72333	10.5	7.74	5.96667			-33.91	-40.44	-31.86	-49.7467				1.1	0.65	0.683333	0.726667			64.64	74.07	73.6367	92.0033				-2.92	-8.65	-6.84333	-2.27667				1.9	1.21	1.15333	1.55				7.95667	12.7333	14.2233	38.2333			-56	-66	-68
	8.2	9.3	13.16	4.8			-35.92	-44	-40.9333	-41.3				0.66	0.78	0.76	0.686667			83.52	75.13	71.1	91.44				-12.05	-6.56	-8.41667	-2.68667				1.23	1.22	1.22667	1.56				19.5667	11.2	29.2367	36.6333			-60	-64	-62
	5.33333	5.73333		4.8			-42.09	-38.99		-42.2333				0.77	0.59		0.76			76.89	78.59		88.51				-5.09	-4.15		-6.62				1.31	1.1		1.6				9.38667	7.33333		46.2			-59	-60
	4.06667	7.4					-36.84	-37.18						0.68	0.68					73.24	68.3						-9.17	-9.78						1.12	1.19						11.9867	11.6					-60	-66
	3.37667	5.76667					-41.49	-41.76						0.74	0.52					65.6	85.17						-0.46	-14.36						1.49	1.12						10.4933	22.8667					-59	-64
	4.3	84.2					-39.5	-36.35						0.49	0.74					84.56	61.85						-15.15	-12.7						0.95	1.32						12.4333	64.5					-61	-68
	2.93333	26.5333					-40.78	-31.3						0.65	0.51					65.36	77.8						-5.35	-16.27						1.13	0.95						9.71	39.5					-60	-64
	9.8	8.03333					-36.26	-42.16						0.62	0.56					73.37	86.28						-9.88	-5.42						1.13	1.03						10.46	12					-63	-62
	2.43333						-42.46							0.56						85.05							-12.97							1.03							17.0333						-60
	Pharmacology		Kv4.2TA
	latency to AP vehicle vs PiB Kv4.2TA				AP threshold vehicle vs PiB Kv4.2TA				time to AP peak vehicle vs PiB Kv4.2TA					AP amplitude vehicle vs PiB Kv4.2TA					After-hyperpolarization vehicle vs PiB Kv4.2TA						AP half-width vehicle vs PiB Kv4.2TA					Inter-spike interval vehicle vs PiB Kv4.2TA					Resting membrane potential vehicle vs PiB Kv4.2TA						Input resistance vehicle vs PiB Kv4.2TA					Whole-cell capacitance vehicle vs PiB Kv4.2TA
	Table 1				Table 1				Table 1					Table 1					Table 1						Table 1					Table 1					Table 1						Table 1					Table 1
	Mann-Whitney test				Welch's t-test				Welch's t-test					Welch's t-test					Welch's t-test						Welch's t-test					Welch's t-test					Welch's t-test						Welch's t-test					Mann-Whitney test
	P value	0.6894			P value	0.7302			P value	3583				P value	0.3189				P value	0.1655					P value	0.6714				P value	0.8457				P value	0.9097					P value	0.831				P value	0.6084
	significance	NS			significance	NS			significance	NS				significance	NS				significance	NS					significance	NS				significance	NS				significance	NS					significance	NS				significance	NS
	test statistic	U=117			test statistic	t=.3486			test statistic	t=.9342				test statistic	t=1.017				test statistic	t=1.424					test statistic	t=.4288				test statistic	t=.1975				test statistic	t=.1145					test statistic	t=.216				test statistic	U=99
					df	26.06			df	27.56				df	25.04				df	28					df	27.72				df	18.14				df	27.16					df	21.98
	D'Agostino & Pearson Normality test				D'Agostino & Pearson Normality test				D'Agostino & Pearson Normality test					D'Agostino & Pearson Normality test					D'Agostino & Pearson Normality test						D'Agostino & Pearson Normality test					D'Agostino & Pearson Normality test					D'Agostino & Pearson Normality test						D'Agostino & Pearson Normality test					D'Agostino & Pearson Normality test
		vehicle	PiB			vehicle	PiB			vehicle	PiB				vehicle	PiB				vehicle	PiB					vehicle	PiB				vehicle	PiB				vehicle	PiB					vehicle	PiB				vehicle	PiB
	K2	16.83	3.481		K2	3.5563	0.1852		K2	1.595	0.5468			K2	1.217	0.6101			K2	2.113	0.5111				K2	2.026	4.84			K2	4.634	3.691			K2	1.369	2.27				K2	2.227	1.558			K2	17.8	21.2
	P value	0.0002	0.1754		P value	0.1684	0.9116		P value	0.4504	0.7608			P value	0.5442	0.7371			P value	0.3476	0.7745				P value	0.363	0.0889			P value	0.0986	0.158			P value	0.5044	0.3214				P value	0.3284	0.4588			P value	0.0001	<0.0001
	Passed Normailty	No	Yes		Passed Normailty	Yes	Yes		Passed Normailty	Yes	Yes			Passed Normailty	Yes	Yes			Passed Normailty	Yes	Yes				Passed Normailty	Yes	Yes			Passed Normailty	Yes	Yes			Passed Normailty	Yes	Yes				Passed Normailty	Yes	Yes			Passed Normailty	No	No
	raw data				raw data				raw data					raw data					raw data						raw data					raw data					raw data						raw data					raw data
	vehicle	PiB			vehicle	PiB			vehicle	PiB				vehicle	PiB				vehicle	PiB					vehicle	PiB				vehicle	PiB				vehicle	PiB					vehicle	PiB				vehicle	PiB
	6.52	6.06			-38.59	-37.91			1.15	0.993333				57.97	63.0833				-1.05333	-2.62667					1.57	1.6				16.2233	11.4				-64	-58					334.267	238.267				14.5	15.93
	6.97333	21.22			-37.3433	-33.55			0.825	0.72				62.39	72.5267				-0.10333	-10.7833					1.51667	1.335				10.7267	19.8				-60	-61					247.1	177.533				12.73	16.72
	11.0067	8.17333			-44.0733	-38.9967			0.655	0.81				77.575	74.2467				-3.56	-3.48667					1.10667	1.51667				15.3833	11.95				-67	-61					209.567	180.067				21.78	85.6
	10.59	14.08			-36.6133	-37.0967			0.79	0.646667				63.1	80.5167				-3.98	-9.56					1.28	1.23667				9.77667	11.5367				-63	-62					238.233	134.067				17.14	21.72
	11.385	6.2			-33.755	-40.29			0.72	1.06667				69.03	56.7733				1.045	-4.15					1.555	1.9				15.36	15				-64	-63					216.167	283.4				87.92	57.05
	7.72333	5.79667			-34.69	-35.4867			0.675	1.04				75.13	59.4067				-12.3433	1.96333					1.04	1.81333				26.385	11.4567				-56	-69					247.967	332.767				23.35	8.765
	8.2	4.29			-32.0167	-32.0833			0.94	0.68				65.505	74.32				-2.65667	-7.48667					1.52333	1.33333				21.3233	33.6333				-56	-56					201.5	380.967				13.59	13.37
	19.6967	3.76			-34.88	-37.1467			0.866667	0.826667				67.9033	68.4133				-3.80333	-2.23667					1.38667	1.47333				21.02	28.9133				-62	-57					145.233	246.8				83.03	16.28
	7.67	14.5			-32.6567	-32.91			0.876667	0.82				64.2567	62.9067				-3.48667	-9.66333					1.36333	1.26667				11.3133	13.1967				-56	-59					183.9	251.367				18.32	13.23
	6.75667	20.5			-36.5333	-40.4033			0.85	0.54				73.775	93.21				-2.30333	-6.66667					1.34	1.2				37.93					-60	-66					183.233	97.4667				19.77	19.47
	5.57	3.98			-39.365	-43.42			0.875	0.803333				66.665	75.5833				-5.48	-4.36667					1.475	1.36333				10.0867					-58	-58					223.6	150.167				14.26	18.27
	7.35	9.8			-37.7533	-39.1433			0.72	0.66				84.275	87.0433				-10.55	-9.69667					1.285	1.24				34.02					-58	-61					151.467	147.1				25.59	15.54
	9.42667	24.84			-34.9	-31.3967			0.99	0.83				55.45	65.395				1.145	-7.77333					1.54	1.38				12.8367					-61	-63					210.5	148.733				24.75	17.46
	13.21	3.85			-36.8633	-36.98			0.64	0.71				84.515	77.375				-10.025	-3.05					1.095	1.36667				11.8467					-60	-57					145.267	198.267				20.31	17.26
	7.7	7.7			-34.0833				1.155					63.355					2.23						1.93										-66						313					5.738
	9.43	9.43			-39.79				0.856667					67.5033					-3.04						1.335										-64						227.667					8.771
[truncated: 27 more columns]

## Sheet: Fig. S2
100	4.85848
100	6.47437
100	4.72852
Ctl	Lambda PP
100	0	Ctl
5.35379	0.56154	Lambda PP	p=0.0000351996
Mean	SEM
Fig. S2a

## Sheet: Fig. S4
131.758	98.983		114.756	152.451				100	108.581		100	211.198
68.242	98.776		85.272	125.612				112.515	95.435		107.036	155.012
121.526	120.028		111.319	142.838				87.485			92.964
78.474	99.559		88.681	158.887				84.071	92.315		69.048	106.614
100	63.173		100	117.526				122.405	98.367		114.671	163.318
								93.524	94.888		116.281	201.573
pT602	pT602		pT607	pT607				pT602	pT602		pT607	pT607
ctl	EE		ctl	EE				ctl	PTZ		ctl	PTZ
100	12.132	ctl	pT602					100	6.085	ctl	pT602
96.104	9.177	EE	pT602	p=0.80433				97.917	2.834	PTZ	pT602	p=0.77887
100	5.877	ctl	pT607					100	7.159	ctl	pT607
139.463	7.844	EE	pT607	p=0.00381				167.543	18.643	PTZ	pT607	p=0.00547
Mean	SEM							Mean	SEM
Fig. S4a								Fig. S4b

[truncated: 3 more sheets: Fig. S5, Fig. S7, Table S1]
